# Supplementary material for: Decisional conflict of physicians during the decision-making process for a simulated advanced-stage cancer patient: an international longitudinal study with German and Belgian physicians
Source: BMC Cancer. 2018 Nov 23;18:1161. doi: 10.1186/s12885-018-5071-5 (PMC6260662; doi:10.1186/s12885-018-5071-5)
Supplement: Supplementary file 1 — Data Repository for study data. In this file all relevant data to be analysed are included. (CSV 5 kb) [file 12885_2018_5071_MOESM1_ESM.csv]

ID_De	Sample	Alter	Geschlecht_num	Fachbereich_num	Berufserf_Krebspatienten	Anzahl_stat_Krebspatienten_idlWo	Anzahl_Krebspatienten_in_Tagesklinik_letzte_W	Häufigkeit_von_interdisz._Besprechungenmonat	DCS_Global_Beginn	DCS_Global_Prä_7	DCS_Global_Post_7	DCS_Prä_Global_21	DCS_Post_Global_21	DCS_Global_Prä7_01	DCS_Global_Post7_01	DCS_Global_Prä21_01	DCS_Global_Post21_01
06TH	1	33	2	1	6,5	15	5	4	39,5833333333333	66,6666666666667	60,4166666666667	58,3333333333333	50	1	1	1	1
07MN	1	34	2	1	4,25	8	4	4	35,4166666666667	47,9166666666667	44,7916666666667	43,75	35,4166666666667	1	1	1	0
08SF	1	44	1	1	15,42	2	0	1	46,875	60,4166666666667	54,1666666666667	40,625	43,75	1	1	1	1
10TS	1	31	1	1	6,42	4	3	6	57,2916666666667	48,9583333333333	41,6666666666667	35,4166666666667	30,2083333333333	1	1	0	0
12HP	1	38	1	1	9,42	0	0	20	39,5833333333333	36,4583333333333	35,4166666666667	33,3333333333333	40,625	0	0	0	1
13WR	1	37	2	1	2,42	0	0	8	44,7916666666667	54,1666666666667	51,0416666666667	46,875	15,625	1	1	1	0
19MA	1	45	2	1	16,58	20	0	5	46,875	33,3333333333333	28,125	25	26,0416666666667	0	0	0	0
20MK	1	37	2	1	10	10	0	20	48,9583333333333	60,4166666666667	59,375	47,9166666666667	41,6666666666667	1	1	1	1
22DH	1	34	2	1	4,42	20	10	20	33,3333333333333	46,875	34,375	39,5833333333333	38,5416666666667	1	0	1	1
23ED	1	32	2	1	5,92	15	3	20	53,125	60,4166666666667	54,1666666666667	50	43,75	1	1	1	1
24AW	1	56	1	1	30	0	0	28	42,7083333333333	33,3333333333333	35,4166666666667	34,375	34,375	0	0	0	0
25UN	1	31	2	1	3,67	0	10	20	30,2083333333333	50	31,25	28,125	28,125	1	0	0	0
26OP	1	38	1	1	11	15	10	5	30,2083333333333	40,625	22,9166666666667	31,25	44,7916666666667	1	0	0	1
046-	2	50	1	1	18	0	0	0	70,83	66,67	52,08	57,29	44,79	1	1	1	1
099-	2	58	2	1	33,33	5	10	4	52,08	45,83	43,75	45,83	30,21	1	1	1	0
122-	2	61	2	1	34	5	1	5	33,33	45,83	40,63	35,42	40,63	1	1	0	1
123-	2	40	1	1	8,25	1	0	4	42,71	55,21	42,71	47,92	39,58	1	1	1	1
007-	2	40	2	1	15,17	15	0	3	26,04	62,5	41,67	40,63	20,83	1	1	1	0
016-	2	44	1	1	20	5	0	6	62,5	53,13	46,88	43,75	51,04	1	1	1	1
018-	2	56	1	1	22	4	2	4	65,63	73,96	59,38	89,58	38,54	1	1	1	1
020-	2	34	2	1	9,25	20	0	4	57,29	46,88	48,96	56,25	38,54	1	1	1	1
025-	2	45	2	1	8,5	7	0	4	44,79	38,54	28,13	40,63	36,46	1	0	1	0
120-	2	53	2	1	27	2	4	3	39,58	58,33	38,54	42,71	8,33	1	1	1	0
127-	2	33	2	1	7,83	1	5	4	42,71	61,46	50	35,42	28,13	1	1	0	0
021-	2	49	2	1	15	5	0	4	32,29	40,63	40,63	45,83	47,83	1	1	1	1
039-	2	32	2	1	6,67	2	0	4	38,54	64,58	64,58	44,79	44,79	1	1	1	1
11CO	1	51	2	2	21	10	30	8	58,3333333333333	55,2083333333333	64,5833333333333	61,4583333333333	55,2083333333333	1	1	1	1
17JE	1	46	2	2	15,42	10	50	12	28,125	76,0416666666667	62,5	55,2083333333333	34,375	1	1	1	0
21AC	1	38	2	2	12	0	0	4	43,75	62,5	44,7916666666667	40,625	37,5	1	1	1	0
28AM	1	35	1	2	7	0	20	12	45,8333333333333	56,25	57,2916666666667	42,7083333333333	31,25	1	1	1	0
30EK	1	35	1	2	8,5	15	20	20	38,5416666666667	42,7083333333333	36,4583333333333	50	43,75	1	0	1	1
03MH	1	43	1	2	17	0	0	4	57,2916666666667	63,5416666666667	54,1666666666667	46,875	39,5833333333333	1	1	1	1
05AH	1	34	2	2	10	30	0	10	45,8333333333333	46,875	39,5833333333333	43,75	33,3333333333333	1	1	1	0
09SF	1	32	1	2	1,25	0	0	4	71,875	69,7916666666667	66,6666666666667	54,1666666666667	35,4166666666667	1	1	1	0
14PH	1	30	2	2	2,75	10	0	4	54,1666666666667	56,25	46,875	50	47,9166666666667	1	1	1	1
15HG	1	32	1	2	3	30	0	6	48,9583333333333	51,0416666666667	57,2916666666667	51,0416666666667	22,9166666666667	1	1	1	0
16UL	1	39	2	2	3,5	20	0	8	56,25	69,7916666666667	52,0833333333333	44,7916666666667	35,4166666666667	1	1	1	0
18AM	1	53	1	2	26	0	0	0	44,7916666666667	56,25	62,5	51,0416666666667	35,4166666666667	1	1	1	0
29UT	1	37	1	2	5,92	0	60	4	60,4166666666667	66,6666666666667	72,9166666666667	52,0833333333333	31,25	1	1	1	0
31AW	1	37	2	2	8,58	10	2	8	42,7083333333333	63,5416666666667	-25	66,6666666666667	64,5833333333333	1	0	1	1
02SR	1	56	1	3	26,42	0	0	4	39,5833333333333	35,4166666666667	41,6666666666667	40,625	33,3333333333333	0	1	1	0
04MD	1	34	1	3	9,25	0	0	12	51,0416666666667	56,25	52,0833333333333	40,625	45,8333333333333	1	1	1	1
27BW	1	41	1	3	5,42	3	0	3	35,4166666666667	39,5833333333333	36,4583333333333	35,4166666666667	35,4166666666667	1	0	0	0
002-	2	35	1	2	10	4	1	12	55,21	65,63	55,21	72,92	44,79	1	1	1	1
006-	2	37	2	2	6,08	10	30	8	37,5	33,33	33,33	36,46	30,21	0	0	0	0
011-	2	33	2	2	7,17	3	0	12	42,71	62,5	39,58	38,54	33,33	1	1	1	0
042-	2	32	1	2	1,5	7	0	6	42,71	45,83	35,42	29,17	35,42	1	0	0	0
063-	2	34	1	2	6	4	0	4	36,46	40,63	43,75	39,58	28,13	1	1	1	0
077-	2	46	2	2	21	40	3	8	40,63	57,29	45,83	36,46	28,13	1	1	0	0
079-	2	39	1	2	11	3	40	4	39,58	61,46	46,88	47,92	38,54	1	1	1	1
084-	2	36	2	2	14	20	40	12	52,08	54,17	39,58	53,13	18,75	1	1	1	0
094-	2	38	2	2	13	15	0	12	29,17	36,46	22,92	34,38	35,42	0	0	0	0
101-	2	51	2	2	24	12	15	12	40,63	52,08	48,96	57,29	36,46	1	1	1	0
126-	2	31	1	2	7	2	22	5	56,25	65,63	57,29	58,33	37,5	1	1	1	0
131-	2	53	1	2	16,75	4	25	14	31,25	33,33	28,13	19,79	23,96	0	0	0	0
140-	2	32	2	2	4	15	20	2	25	30,21	31,25	32,29	47,92	0	0	0	1
022-	2	48	2	2	20	20	6	4	37,5	55,21	45,83	51,04	40,63	1	1	1	1
050-	2	56	1	3	32	2	0	16	36,46	79,17	62,5	63,54	5,21	1	1	1	0
052-	2	28	1	3	3	9	21	14	35,42	58,33	44,79	40,63	41,67	1	1	1	1
097-	2	53	1	3	28	3	0	16	59,38	62,5	41,67	39,58	29,17	1	1	1	0
